# Supplementary material for: Combined Effects of Surface Roughness, Solubility Parameters, and Hydrophilicity on Biofouling of Reverse Osmosis Membranes
Source: Membranes (Basel). 2024 Nov 8;14(11):235. doi: 10.3390/membranes14110235 (PMC11596770; doi:10.3390/membranes14110235)
Supplement: Supplementary file 1 [file membranes-14-00235-s001.zip]

Archive with 1 entries (1 files):
- membranes-3225285-supplementary.pdf
